# Supplementary material for: pirABvp-Bearing Vibrio parahaemolyticus and Vibrio campbellii Pathogens Isolated from the Same AHPND-Affected Pond Possess Highly Similar Pathogenic Plasmids
Source: Front Microbiol. 2017 Oct 5;8:1859. doi: 10.3389/fmicb.2017.01859 (PMC5633605; doi:10.3389/fmicb.2017.01859)
Supplement: Supplementary file 1 [file DataSheet1.xlsx]

## Sheet: Supplementary information
Supplementary information
Characterization and comparative genomics of AHPND-causing Vibrio parahaemolyticus and Vibrio campbellii isolates reveal potential interspecies transfer of virulence genes pirABvp
Xuan Dong1†, Dexi Bi2†, Hailiang Wang1, Peizhuo Zou1, 3, Guosi Xie1, Xiaoyuan Wan1, Qian Yang1, Yanping Zhu1, Mengmeng Chen1, 3, Chengcheng Guo1, Zhen Liu4, Wenchao Wang1, Jie Huang1*
1 Laboratory for Marine Fisheries Science and Food Production Processes, Qingdao National Laboratory for Marine Science and Technology; Key Laboratory of Maricultural Organism Disease Control, Ministry of Agriculture; Qingdao Key Laboratory of Mariculture Epidemiology and Biosecurity; Yellow Sea Fisheries Research Institute, Chinese Academy of Fishery Sciences, Qingdao, China
2 Department of Pathology, Shanghai Tenth People’s Hospital, Tongji University School of Medicine, Shanghai, China.
3 Shanghai Ocean University, Shanghai, China
4 Shanghai Majorbio Bio-pharm Biotechnology, Shanghai, China
*Corresponding author. Tel.: +86-0532-85823062; Fax: +86-0532-85811514; E-mail: huangjie@ysfri.ac.cn (Jie Huang).
† These authors contributed equally to this work.

## Sheet: Table S1
Table S1 Primers used in this study.
Primer	Sequence (5’–3’)	GenBank & References
VpPirA-284F	TGACTATTCTCACGATTGGACTG	Han, et al., 2015
VpPirA-284R	CACGACTAGCGCCATTGTTA
VpPirB-392F	TGATGAAGTGATGGGTGCTC	Han, et al., 2015
VpPirB-392R	TGTAAGCGCCGTTTAACTCA
16S_27F	AGAGTTTGATCCTGGCTCAG	Lane, 1991
16S_1492R	TACGGCTACCTTGTTACGACTT
rpoD-70F	ACGACTGACCCGGTACGCATGTAYATGMGNGARATGGGNACNGT	Pascual, et al., 2010
rpoD-70R	ATAGAAATAACCAGACGTAAGTTNGCYTCNACCATYTCYTTYT
rctBs-F	ATHGARTTYACNGAYTTYCARYTNCAY	Pascual, et al., 2010
rctBas-R	YTTNCTYTGHATNGGYTCRAAYTCNCCRTC
toxRs-F	GANCARGGNTTYGARGTNGAYGAYTC	Pascual, et al., 2010
toxRas-R	TTDKKTTGNCCNCYNGTVGCDATNAC
Han, J. E., Tang, K. F., Tran, L. H. & Lightner, D. V. Photorhabdus insect-related (Pir) toxin-like genes in a plasmid of Vibrio parahaemolyticus, the causative agent of acute hepatopancreatic necrosis disease (AHPND) of shrimp. Dis Aquat Organ. 113, 33-40 (2015).
Lane, D.J. Nucleic Acid Techniques in Bacterial Systematics, eds. Stackebrandt, E & Goodfellow, M. (Wiley New York), pp. 115–175 (1991).
Pascual, J., Macian, M. C., Arahal, D. R., Garay, E. & Pujalte, M. J. Multilocus sequence analysis of the central clade of the genus Vibrio by using the 16S rRNA, recA, pyrH, rpoD, gyrB, rctB and toxR genes. Int J Syst Evol Microbiol. 60, 154-165 (2010).

## Sheet: Table S2
Table S2 Predicted Type IV Secretion System of Vp 2S01 and Vc 3S01
coordinate	strand	aa length	locus_tag	T4SS component	location
36533..38500	-	655	Vp2S01_p10045	Coupling protein	Vp 2S01_pVPGX1
44531..45043	-	170	Vp2S01_p10055	TrbN
45060..45572	-	171	Vp2S01_p10056	TraF
58377..59633	-	418	Vp2S01_p10072	TrbI
59626..60048	-	140	Vp2S01_p10073	TrbH
60048..60920	-	290	Vp2S01_p10074	TrbG
60929..61603	-	224	Vp2S01_p10075	TrbF
61633..62940	-	435	Vp2S01_p10076	TrbL
62937..63884	-	315	Vp2S01_p10077	TrbB
63895..64653	-	252	Vp2S01_p10078	TrbJ
64650..67064	-	804	Vp2S01_p10079	TrbE
67105..67419	-	104	Vp2S01_p10080	TrbD
67430..67759	-	109	Vp2S01_p10081	TrbC
37595..39562	-	655	Vc3S01_p10045	Coupling protein	Vc 3S01_pVCGX1
45386..45901	-	171	Vc3S01_p10054	TrbN
45915..46277	-	120	Vc3S01_p10055	TraF
59216..60472	-	418	Vc3S01_p10075	TrbI
60465..60887	-	140	Vc3S01_p10076	TrbH
60887..61759	-	290	Vc3S01_p10077	TrbG
61768..62442	-	224	Vc3S01_p10078	TrbF
62472..63779	-	435	Vc3S01_p10079	TrbL
63776..64723	-	315	Vc3S01_p10080	TrbB
64734..65492	-	252	Vc3S01_p10081	TrbJ
65489..67903	-	804	Vc3S01_p10082	TrbE
67944..68258	-	104	Vc3S01_p10083	TrbD
68269..68598	-	109	Vc3S01_p10084	TrbC
1142259..1144037	-	593	Vc3S01_1012	VirD4	Vc 3S01_chromosome I
1144041..1145057	-	339	Vc3S01_1013	VirB11
1145411..1146604	-	398	Vc3S01_1015	VirB10
1146597..1147364	-	256	Vc3S01_1016	VirB9
1147361..1148116	-	252	Vc3S01_1017	VirB8
1148113..1148265	-	51	Vc3S01_1018	VirB7
1148341..1149291	-	317	Vc3S01_1019	VirB6
1149549..1150217	-	223	Vc3S01_1021	VirB5
1150220..1152550	-	777	Vc3S01_1022	VirB4
1152513..1152779	-	89	Vc3S01_1023	VirB3
1152887..1153204	-	106	Vc3S01_1024	VirB2
1153219..1153821	-	201	Vc3S01_1025	VirB1
99077..100855	-	593	Vc3S01_p30088	VirD4	Vc 3S01_pVCGX3
100859..101875	-	339	Vc3S01_p30089	VirB11
102227..103420	-	398	Vc3S01_p30091	VirB10
103413..104180	-	256	Vc3S01_p30092	VirB9
104177..104932	-	252	Vc3S01_p30093	VirB8
104929..105081	-	51	Vc3S01_p30094	VirB7
105157..106113	-	319	Vc3S01_p30095	VirB6
106374..107021	-	216	Vc3S01_p30097	VirB5
107024..109282	-	776	Vc3S01_p30098	VirB4
109317..109688	-	124	Vc3S01_p30099	VirB3
109691..110008	-	106	Vc3S01_p30100	VirB2
110023..110625	-	201	Vc3S01_p30101	VirB1
66245..68458	-	756	Vc3S01_p40101	VirD4	Vc 3S01_pVCGX4
68519..69532	-	338	Vc3S01_p40102	VirB11
69590..70780	-	397	Vc3S01_p40103	VirB10
70780..71574	-	265	Vc3S01_p40104	VirB9
71588..72325	-	246	Vc3S01_p40105	VirB8
72465..73466	-	334	Vc3S01_p40106	VirB6
73469..74149	-	229	Vc3S01_p40107	VirB5
74146..76575	-	810	Vc3S01_p40108	VirB4
76547..76921	-	125	Vc3S01_p40109	VirB3
76965..77267	-	101	Vc3S01_p40110	VirB2
77291..77893	-	174	Vc3S01_p40111	VirB1

## Sheet: Table S3
Table S3 strains used to compare the pirAB contexts.
Strains	pirAB context-containing sequence accession number
V. parahaemolyticus TUMSAT_D06_S3	NZ_BAVH01000051
V. parahaemolyticus TUMSAT_DE2_S2	NZ_BAVG01000043
V. parahaemolyticus NCKU_TV_3HP	NZ_JPKS01000073
V. parahaemolyticus NCKU_TV_5HP	NZ_JPKT01000061
V. parahaemolyticus 13-028/A3	NC_025152 (plasmid pVPA3-1)
V. parahaemolyticus M0605	NZ_JALL01000066
V. parahaemolyticus v110 C2531_1	NZ_AQPJ01000356
V. parahaemolyticus TUMSAT_DE1_S1	NZ_BAVF01000092
V. parahaemolyticus FIM-S1708+	NZ_JPLV01000045
V. parahaemolyticus NCKU_CV_CHN	NZ_JPKU01000079
V. harveyi-like KC13.17.5	NZ_DF967947
V. owensii SH14	NZ_LKMC01000062
All are draft genomes expect the plasmid genome of pVPA3-1. All were retrieved from the NCBI RefSeq database.

## Sheet: Table S4
Table S4 Antibiotic susceptibility.
Antibiotics	Abbreviation	Content	Vp 2S01		Vc 3S01
			Halo (mm)	Sensitivity	Halo(mm)	Sensitivity
ampicillin	AMP	10 µg	—	R	—	R
aztreonam	ATM	30 µg	—	R	—	R
bacitracin	BAC	0.04 U	—	R	—	R
cefazolin	CFZ	30 µg	10	R	—	R
ceftazidime	CAZ	30 µg	11.5	R	10	R
ceftriaxone	CRO	30 µg	14	I	12.5	R
cephalexin	LEX	30 µg	8	R	—	R
cephradine	RAD	30 µg	—	R	—	R
ciprofloxacin	CIP	5 µg	11.5	R	13	R
florfenicol	FLO	30 µg	20.5	S	14	I
imipenem	TPM	10 µg	12	R	—	R
nitrofurantoin	NIT	300 µg	15	I	15	I
norfloxacin	NOR	10 µg	12.5	I	7	R
penicillin	PEN	10 U	—	R	—	R
streptomycin	EST	10 µg	—	R	—	R
sulfamethoxazole	SMZ	300 µg	—	R	—	R
sulfazotrim	SUT	25 µg	18	R	—	R
tetracycline	TCY	30 µg	10	R	—	R
R = resistante
I = intermediat
S = sensitive
Antibiotics in the table were selected for compare the antibiotic susceptibility of Vp 2S01 and Vc 3S01, not for use in actual production conditions.
